# Supplementary material for: A pharmacogenetic study of patients with schizophrenia from West Siberia gets insight into dopaminergic mechanisms of antipsychotic-induced hyperprolactinemia
Source: BMC Med Genet. 2019 Apr 9;20(Suppl 1):47. doi: 10.1186/s12881-019-0773-3 (PMC6454588; doi:10.1186/s12881-019-0773-3)
Supplement: Supplementary file 4 — Table S4. Lewontin’s D’ statistics to measure pairwise linkage disequilibrium between SLC6A3 SNPs. (XLS 40 kb) [file 12881_2019_773_MOESM4_ESM.xls]

## Sheet: Dprime
Supplementary table 4
Lewontin's D' statistics to measure pairwise linkage disequilibrium between SLC6A3 SNPs
	rs3756450	rs40184	rs4975646	rs1799836	rs2617605	rs1137070	rs464049	rs6323	rs1048953	rs250686	rs3863145	rs11133767	rs2550956	rs6347
rs27048	0.035	0.373	0.396	0.094	0.336	0.127	0.272	0.111	0.357	0.271	0.322	0.018	0.14	0.002
rs3756450		0.336	0.712	0.013	0.939	0.056	0.64	0.05	0.545	0.634	0.569	0.059	0.095	0.202
rs40184			0.339	0.097	0.194	0.037	0.155	0.041	0.228	0.169	0.579	0.233	0.103	0.438
rs4975646				0.027	0.288	0.078	0.99	0.044	0.971	0.989	0.105	0.012	0.022	0.031
rs1799836					0.048	0.34	0.023	0.326	0.026	0.02	0.001	0.003	0.066	0.021
rs2617605						0.096	0.601	0.079	0.451	0.584	0.145	0.079	0.337	0.123
rs1137070							0.171	0.985	0.16	0.172	0.121	0.021	0.078	0.078
rs464049								0.154	0.984	0.994	0.034	0.118	0.045	0.164
rs6323									0.133	0.153	0.093	0.025	0.059	0.066
rs1048953										0.985	0.013	0.017	0.039	0.01
rs250686											0.003	0.106	0.07	0.168
rs3863145												0.873	0.063	0.391
rs11133767													0.412	0.279
rs2550956														0.446
Note. Values above 0.5 are highlighted
